# Supplementary material for: Salecan Suppresses Pancreatic Cancer Progression by Promoting Necroptosis via the RIPK1/MLKL Pathway
Source: Nutrients. 2025 Sep 28;17(19):3090. doi: 10.3390/nu17193090 (PMC12525719; doi:10.3390/nu17193090)
Supplement: Supplementary file 1 [file nutrients-17-03090-s001.zip]

Archive with 1 entries (1 files):
- nutrients-3842460-supplementary.pdf
